# Supplementary material for: Establishment of a Novel and Efficient Agrobacterium-Mediated in Planta Transformation System for Passion Fruit (Passiflora edulis)
Source: Plants (Basel). 2021 Nov 15;10(11):2459. doi: 10.3390/plants10112459 (PMC8621743; doi:10.3390/plants10112459)
Supplement: Supplementary file 1 [file plants-10-02459-s001.zip]

Archive with 1 entries (1 files):
- plants-1415011-supplementary.pdf
